# Supplementary material for: Alginate Microsphere Encapsulation of Drug-Loaded Nanoparticles: A Novel Strategy for Intraperitoneal Drug Delivery
Source: Mar Drugs. 2022 Nov 26;20(12):744. doi: 10.3390/md20120744 (PMC9782800; doi:10.3390/md20120744)
Supplement: Supplementary file 1 [file marinedrugs-20-00744-s001.zip]

Archive with 1 entries (1 files):
- marinedrugs-2034949-supplementary.docx
